# Supplementary material for: Feasibility of real-time in vivo 89Zr-DFO-labeled CAR T-cell trafficking using PET imaging
Source: PLoS One. 2020 Jan 7;15(1):e0223814. doi: 10.1371/journal.pone.0223814 (PMC6946129; doi:10.1371/journal.pone.0223814)
Supplement: S1 File — (XLSX) [file pone.0223814.s001.xlsx]

## Sheet: 89Zr-labeling efficiency
		pellet			sup
sample	number	cpm	dilution factor	final cpm	cpm	dilution factor	final cpm	Labeling Efficiency (%)	aver	sd				average	sd
hPBMC	1	90800.9	100	9080092	91001.3	50	4550063	66.6177	70.0165	15.3697			hPBMC	70.0165	15.3697
	2	119356	100	11935586	76719.2	50	3.83596e+06	75.678					CD19 CAR Jurkat	78.288	7.61353
	3	99952.4	100	9995245	78053.6	50	3902678	71.919
	4	111657	100	11165699	77012.3	50	3850615	74.3571
	5	113370	100	11336977	98160.9	50	4.90804e+06	69.7874
	6	96818.7	100	9681866	68658.3	50	3432917	73.8241
	7	11933.7	100	1193367	75751	50	3787550	23.9588
	8	97219.7	100	9721967	72206.7	50	3.61034e+06	72.9204
	9	107406	100	10740634	74228.6	50	3.71143e+06	74.319
	10	289342	100	2.89342e+07	76989.9	50	3849493	88.2579
	11	130142	100	13014200	92634.9	50	4.63174e+06	73.7518
	12	119885	100	11988493	80748.8	50	4.03744e+06	74.8068
CD19 Jurkat cells	1	149375	100	1.49375e+07	90401.5	50	4.52007e+06	76.7695	78.288	7.61353
	2	142873	100	1.42873e+07	96111.9	50	4.80559e+06	74.8305
	3	292713	100	29271301	91481.2	50	4574060	86.4854
	4	769826	24.6	1.89377e+07	310600	25	7764994	70.9206
	5	809527	25	2.02382e+07	314884	25	7.87209e+06	71.9957
	6	830370	25	2.07592e+07	331576	25	8.2894e+06	71.4637
	7	842923	6.14	5.17555e+06	81154.3	13.3	1.07935e+06	82.7439
	8	1.08726e+06	6.46	7.02368e+06	51627.5	13.3	686646	91.0945

## Sheet: cell viability
	cell viability (%)	aver	sd
1hr	93.1818	92.6484	3.10215
	89.4737					cell viability (%)	aver	sd
	92.2078					1hr	92.6484	3.10215
	91.5493					day 1	89.4034	4.3789
	97.6744					day 3	85.7366	8.12141
	96.8254					day 7	89.0088	4.88345
	89.7638
	90.5109
day 1	94	89.4034	4.3789
	87.2727
	91.5254
	93.75
	86.5
	81.1111
	92.1788
	88.8889
day 3	83.3333	85.7366	8.12141
	80.4878
	76.1062
	76.3158
	95.4545					1hr	day1	day3	day7
	96.5636					93.1818	94	83.3333	87.5
	91.6667					89.4737	87.2727	80.4878	92.1569
	85.9649					92.2078	91.5254	76.1062	79.4872
day 7	87.5	89.0088	4.88345			91.5493	93.75	76.3158	86.2069
	92.1569					97.6744	86.5	95.4545	91.8919
	79.4872					96.8254	81.1111	96.5636	88.0342
	86.2069					89.7638	92.1788	91.6667	95.4545
	91.8919					90.5109	88.8889	85.9649	91.3386
	88.0342
	95.4545					KRUSCAL WALLIS STATISTIC
	91.3386					P value = 0.24

## Sheet: Relative cell proliferation
group	number	89Zr-DFO(uCi)	Live cells number	average	relative		av	sd
1 hr	1	Unlabeled	312000	328000	1		1.27609	0.44295
			344000									av	sd
		5	410000	375000	1.14329						unlabeled	1	0
			340000								1 hr	1.27609	0.44295
	2	Unlabeled	556000	516000	1						day 1	0.68726	0.133588
			476000								day 3	0.538308	0.151614
		5	484000	472000	0.914729						day 7	0.494481	0.318517
			460000
	3	Unlabeled	253333	268889	1
			284444
		5	456000	476000	1.77025
			496000
1 days	1	Unlabeled	570000	670000	1		0.68726	0.133588
			770000
		5	470000	475000	0.708955
			480000
	2	Unlabeled	723333	698333	1
			673333
		5	360000	380000	0.544153
			400000
	3	Unlabeled	756000	784000	1
			812000
		5	660000	634000	0.808673
			608000
3 days	1	Unlabeled	1160000	1200000	1		0.538308	0.151614
			1240000
		5	550000	605000	0.504167
			660000
	2	Unlabeled	1420000	1418000	0.713615
			1416000
		5	573333	576667	0.406676
			580000
	3	Unlabeled	1.55556e+06	1.63333e+06	1
			1.71111e+06
		5	1320000	1150000	0.704082
			980000
7 days	1	Unlabeled	3450000	3100000	1		0.494481	0.318517
			2750000
		5	770000	855000	0.275806
			940000
	2	Unlabeled	1820000	1970000	1
			2120000
		5	620000	685000	0.347716
			750000
	3	Unlabeled	2420000	2570000	1
			2720000
		5	2100000	2210000	0.859922
			2320000

## Sheet: IL-2 assay CAR-T Jurkat cells
			SET 1	SET 2	SET 3	SET 4	SET 5	SET 6	average	sd
12 hr	Unlabeled cells	Raji	74.0543	75.2829	72.3367	74.2033	80.676	82.636	76.5315	4.12685
		K562	0	0	0	0	0	0	0	0
	89Zr-labeled cells	Raji	75.6829	75.4829	56.87	71.97	86.276	78.156	74.073	9.70082
		K562	0	0	0	0	0	0	0	0
36 hr	Unlabeled cells	Raji	85.7333	87.4667	83.8467	78.4467	93.0667	93.9	87.0767	5.81901
		K562	0	0	0	0	0	0	0	0
	89Zr-labeled cells	Raji	83.4333	89.5333	79.38	77.2133	95.8667	93.1333	86.4267	7.57952
		K562	0	0	0	0	0	0	0	0
			average	sd
12 hr	Unlabeled cells	Raji	76.5315	4.12685
		K562	0	0
	89Zr-labeled cells	Raji	74.073	9.70082
		K562	0	0
36 hr	Unlabeled cells	Raji	87.0767	5.81901
		K562	0	0
	89Zr-labeled cells	Raji	86.4267	7.57952
		K562	0	0

## Sheet: IL-2 assay with hPBMC CAR-T
Sample	IL-2	SET 1	SET 2	IL-2 concentration		IL-2 concentration(pg/ml)		IL-2 concentration(ng/ml)			mean					stdev
Unlabeled	CD19 CAR-T+Raji	2.928	2.987	5423.8	5541.8	108476	110836	108.476	110.836		control	CD19 CAR-Jurkat	Raji	109.656		control	CD19 CAR-Jurkat	Raji	1.66877
	CD19 CAR-T+K562	0.193	0.176	-46.2	-80.2	-924	-1604	-0.924	-1.604				K562	0				K562	0.480833
	hPBMC+Raji	1.858	1.985	3283.8	3537.8	65676	70756	65.676	70.756			hPBMC CD19 CAR-T	Raji	68.216			hPBMC CD19 CAR-T	Raji	3.5921
	hPBMC+K562	0.202	0.173	-28.2	-86.2	-564	-1724	-0.564	-1.724				K562	0				K562	0.820244
											89Zr-labeled	CD19 CAR-Jurkat	Raji	106.196		89Zr-labeled	CD19 CAR-Jurkat	Raji	0.622254
89Zr-DFO	CD19 CAR-T+Raji	2.882	2.86	5331.8	5287.8	106636	105756	106.636	105.756				K562	0				K562	0.622254
	CD19 CAR-T+K562	0.192	0.214	-48.2	-4.2	-964	-84	-0.964	-0.084			hPBMC CD19 CAR-T	Raji	83.27			hPBMC CD19 CAR-T	Raji	0.0353553
	hPBMC+Raji	1.882	1.881	3331.8	3329.8	83295	83245	83.295	83.245				K562	0				K562	0.247487
	hPBMC+K562	0.177	0.17	-78.2	-92.2	-1955	-2305	-1.955	-2.305

## Sheet:  IFN-g assay
											average				stdev
Sample	IFN-g	SET 1	SET 2	INF-g concentration		INF-g concentration(pg/ml)		INF-g concentration(ng/ml)				Raji	K562				Raji	K562
Unlabeled	CD19 CAR-T+Raji	0.053	0.045	143	63	2860	1260	2.86	1.26		CD19 CAR-Jurkat	2.06	3.76		Unlabeled	CD19 CAR-T	1.13137	0.141421
	CD19 CAR-T+K562	0.057	0.058	183	193	3660	3860	3.66	3.86		hPBMC CD19 CAR-T	1.06	4.46			hPBMC	0	0.565685
	hPBMC+Raji	0.044	0.044	53	53	1060	1060	1.06	1.06		control	69.26	2.86		89Zr-DFO	CD19 CAR-T	8.48528	0.565685
	hPBMC+K562	0.059	0.063	203	243	4060	4860	4.06	4.86		89Zr-labeled	71.575	3.95			hPBMC	11.3137	0.883883
89Zr-DFO	CD19 CAR-T+Raji	0.355	0.415	3163	3763	63260	75260	63.26	75.26
	CD19 CAR-T+K562	0.055	0.051	163	123	3260	2460	3.26	2.46		average				stdev
	hPBMC+Raji	0.293	0.357	2543	3183	63575	79575	63.575	79.575			unlabeled cells	89Zr-labeled cells			Unlabeled cells	89Zr-labeled cells
	hPBMC+K562	0.057	0.052	183	133	4575	3325	4.575	3.325		Raji	69.26	71.575		Raji	0	11.3137
											K562	2.86	3.95		K562	0.565685	0.883883

## Sheet: SUV
89Zr-DFO-labeled Jurkat/CAR T-cell
		Day 0 (1hr)					Day 1					Day 2					Day 5					Day 6					Day 7
Label	Region	Mean (kBq/mL)	Weight(g)	Dose(mCi)	%ID/mL	SUV_Mean	Mean (kBq/mL)	Weight(g)	Dose(mCi)	%ID/mL	SUV_Mean	Mean (kBq/mL)	Weight(g)	Dose(mCi)	%ID/mL	SUV_Mean	Mean (kBq/mL)	Weight(g)	Dose(mCi)	%ID/mL	SUV_Mean	Mean (kBq/mL)	Weight(g)	Dose(mCi)	%ID/mL	SUV_Mean	Mean (kBq/mL)	Weight(g)	Dose(mCi)	%ID/mL	SUV_Mean
#1	Brain	2.49298	21.9	0.033	0.207205	0.045378	4.63898	20.8	0.033	0.46972	0.0977018	3.95653	20.1	0.033	0.495295	0.0995543	2.73471	20.2	0.033	0.646931	0.13068	2.28907	20.6	0.033	0.66948	0.137913	1.87631	21.5	0.033	0.678448	0.145866
	Femur	14.902	21.9	0.033	1.23858	0.27125	32.8396	20.8	0.033	3.32517	0.691636	36.5132	20.1	0.033	4.57088	0.918747	22.4006	20.2	0.033	5.29916	1.07043	10.4587	20.6	0.033	3.05883	0.630119	8.34556	21.5	0.033	3.01764	0.648792
	Heart	38.748	21.9	0.033	3.22057	0.705304	17.9984	20.8	0.033	1.82243	0.379066	10.5327	20.1	0.033	1.31852	0.265023	3.82004	20.2	0.033	0.903681	0.182544	3.56844	20.6	0.033	1.04366	0.214993	3.65724	21.5	0.033	1.32241	0.284318
	Kidney	20.6328	21.9	0.033	1.71491	0.375565	14.9529	20.8	0.033	1.51406	0.314925	18.2583	20.1	0.033	2.28565	0.459415	8.26662	20.2	0.033	1.95558	0.395026	7.52827	20.6	0.033	2.20178	0.453567	7.47564	21.5	0.033	2.70309	0.581164
	Liver	334.153	21.9	0.033	27.7733	6.08235	440.667	20.8	0.033	44.6197	9.28091	363.496	20.1	0.033	45.504	9.1463	201.41	20.2	0.033	47.6461	9.62452	160.065	20.6	0.033	46.8141	9.6437	114.49	21.5	0.033	41.3978	8.90053
	K562	21.6261	21.9	0.033	1.79746	0.393645	15.8179	20.8	0.033	1.60164	0.333142	12.062	20.1	0.033	1.50997	0.303504	6.96587	20.2	0.033	1.64787	0.332869	5.12738	20.6	0.033	1.4996	0.308917	5.05173	21.5	0.033	1.82664	0.392727
	Lung	502.407	21.9	0.033	41.7579	9.14498	211.79	20.8	0.033	21.4448	4.46051	147.947	20.1	0.033	18.5207	3.72265	63.3226	20.2	0.033	14.9798	3.02592	48.7101	20.6	0.033	14.2462	2.93471	34.4478	21.5	0.033	12.4559	2.67801
	Raji	14.6816	21.9	0.033	1.22027	0.267239	13.3463	20.8	0.033	1.35138	0.281087	11.5654	20.1	0.033	1.4478	0.291008	4.74422	20.2	0.033	1.12231	0.226706	3.26422	20.6	0.033	0.954682	0.196665	2.62289	21.5	0.033	0.9484	0.203906
	Spleen	277.278	21.9	0.033	23.0461	5.0471	432.778	20.8	0.033	43.821	9.11477	372.355	20.1	0.033	46.6129	9.3692	225.659	20.2	0.033	53.3825	10.7833	168.73	20.6	0.033	49.3482	10.1657	138.316	21.5	0.033	50.0131	10.7528
#2	Brain	1.21524	21	0.013	0.256853	0.0539391	1.4356	19.9	0.013	0.368995	0.0734301	1.77107	19.4	0.013	0.562801	0.109183	1.11493	19.9	0.013	0.669524	0.133235	0.906089	20.2	0.013	0.672699	0.135885	0.889644	20.2	0.013	0.81658	0.164949
	Femur	5.51876	21	0.013	1.16644	0.244952	11.3467	19.9	0.013	2.91646	0.580375	19.9701	19.4	0.013	6.34601	1.23113	6.50871	19.9	0.013	3.90852	0.777795	6.35578	20.2	0.013	4.71866	0.953169	3.80524	20.2	0.013	3.49273	0.705531
	Heart	16.377	21	0.013	3.46143	0.726901	7.63844	19.9	0.013	1.96333	0.390702	6.32618	19.4	0.013	2.0103	0.389999	2.03253	19.9	0.013	1.22055	0.242889	2.10653	20.2	0.013	1.56393	0.315914	1.66089	20.2	0.013	1.52448	0.307946
	Kidney	8.41956	21	0.013	1.77955	0.373705	7.98871	19.9	0.013	2.05336	0.408618	5.57302	19.4	0.013	1.77097	0.343568	4.01409	19.9	0.013	2.41048	0.479686	2.66236	20.2	0.013	1.97659	0.39927	2.31044	20.2	0.013	2.12069	0.42838
	Liver	166.959	21	0.013	35.2882	7.41053	178.802	19.9	0.013	45.9579	9.14562	173.752	19.4	0.013	55.2141	10.7115	84.2284	19.9	0.013	50.5797	10.0654	71.9971	20.2	0.013	53.4521	10.7973	54.5413	20.2	0.013	50.0619	10.1125
	K562	16.6171	21	0.013	3.51218	0.737557	8.49027	19.9	0.013	2.18227	0.434272	8.71391	19.4	0.013	2.76906	0.537198	4.81164	19.9	0.013	2.88942	0.574995	2.65578	20.2	0.013	1.9717	0.398284	2.21507	20.2	0.013	2.03315	0.410696
	Lung	262.243	21	0.013	55.4274	11.6398	68.3826	19.9	0.013	17.5765	3.49773	47.0328	19.4	0.013	14.9458	2.89949	16.2784	19.9	0.013	9.77525	1.94527	12.6787	20.2	0.013	9.4129	1.90141	9.07569	20.2	0.013	8.33032	1.68273
	Raji	7.04973	21	0.013	1.49002	0.312905	5.25236	19.9	0.013	1.35002	0.268655	3.57009	19.4	0.013	1.13449	0.22009	1.73489	19.9	0.013	1.04181	0.20732	1.28431	20.2	0.013	0.953498	0.192607	0.9324	20.2	0.013	0.855824	0.172876
	Spleen	135.155	21	0.013	28.5663	5.99892	146.816	19.9	0.013	37.7364	7.50955	193.995	19.4	0.013	61.6468	11.9595	89.7982	19.9	0.013	53.9243	10.7309	72.196	20.2	0.013	53.5998	10.8272	56.2351	20.2	0.013	51.6166	10.4266
#4	Brain	1.7908	20.6	0.018	0.272558	0.056147	2.60316	20.3	0.018	0.483235	0.0980967	2.53409	19.8	0.018	0.581584	0.115154	1.25964	21.9	0.018	0.546306	0.119641	1.27938	20	0.018	0.685993	0.137199	0.934044	19.8	0.018	0.619185	0.122599
	Femur	5.55658	20.6	0.018	0.845706	0.174215	29.6	20.3	0.018	5.49478	1.11544	7.9328	19.8	0.018	1.82061	0.360481	12.603	21.9	0.018	5.46591	1.19704	8.99018	20	0.018	4.82046	0.964093	7.59076	19.8	0.018	5.03197	0.99633
	Heart	92.9045	20.6	0.018	14.14	2.91284	11.174	20.3	0.018	2.07428	0.421078	9.39636	19.8	0.018	2.1565	0.426988	2.89258	21.9	0.018	1.25451	0.274737	1.70693	20	0.018	0.915245	0.183049	1.61978	19.8	0.018	1.07376	0.212605
	Kidney	12.2166	20.6	0.018	1.85935	0.383026	9.06253	20.3	0.018	1.68232	0.34151	7.76507	19.8	0.018	1.78212	0.352859	5.43324	21.9	0.018	2.35639	0.51605	4.27062	20	0.018	2.28987	0.457975	3.33329	19.8	0.018	2.20966	0.437513
	Liver	243.643	20.6	0.018	37.0822	7.63893	272.386	20.3	0.018	50.5641	10.2645	244.124	19.8	0.018	56.0276	11.0935	117.532	21.9	0.018	50.9734	11.1632	104.243	20	0.018	55.8943	11.1789	73.8701	19.8	0.018	48.9691	9.69587
	K562	11.294	20.6	0.018	1.71894	0.354102	10.6593	20.3	0.018	1.97873	0.401682	10.3797	19.8	0.018	2.38219	0.471674	4.51071	21.9	0.018	1.95629	0.428427	3.60133	20	0.018	1.93101	0.386201	3.04222	19.8	0.018	2.01671	0.399309
	Lung	414.665	20.6	0.018	63.1116	13.001	135.639	20.3	0.018	25.1792	5.11138	80.6107	19.8	0.018	18.5005	3.6631	31.0553	21.9	0.018	13.4687	2.94964	30.7955	20	0.018	16.5123	3.30246	19.2219	19.8	0.018	12.7424	2.52299
	Raji	10.6905	20.6	0.018	1.62709	0.33518	5.65031	20.3	0.018	1.04889	0.212925	4.06836	19.8	0.018	0.933705	0.184874	2.31702	21.9	0.018	1.00489	0.220071	1.81547	20	0.018	0.973439	0.194688	1.35173	19.8	0.018	0.896074	0.177423
	Spleen	156.762	20.6	0.018	23.859	4.91495	197.445	20.3	0.018	36.6526	7.44048	115.68	19.8	0.018	26.5491	5.25672	98.5581	21.9	0.018	42.7445	9.36105	74.9094	20	0.018	40.1658	8.03317	71.4445	19.8	0.018	47.3611	9.3775
#5	Brain	1.44053	21.9	0.031	0.128058	0.0280446	3.38262	20.2	0.031	0.364605	0.0736502	3.59311	19.8	0.031	0.47882	0.0948063	2.08187	18.5	0.031	0.524266	0.0969892	1.84013	18.6	0.031	0.572902	0.10656	2.31373	18.7	0.031	0.890589	0.16654
	Femur	11.6953	21.9	0.031	1.03966	0.227686	35.0776	20.2	0.031	3.78094	0.763749	28.1249	19.8	0.031	3.74794	0.742093	19.1249	18.5	0.031	4.81613	0.890983	16.8079	18.6	0.031	5.23292	0.973323	12.5109	18.7	0.031	4.81564	0.900524
	Heart	21.1673	21.9	0.031	1.88169	0.412089	16.0876	20.2	0.031	1.73404	0.350277	14.1702	19.8	0.031	1.88833	0.373888	5.14382	18.5	0.031	1.29534	0.239639	5.3132	18.6	0.031	1.6542	0.307681	2.24138	18.7	0.031	0.862738	0.161332
	Kidney	15.3016	21.9	0.031	1.36025	0.297894	15.2572	20.2	0.031	1.64453	0.332196	15.6321	19.8	0.031	2.08314	0.412462	12.4731	18.5	0.031	3.14104	0.581093	6.48076	18.6	0.031	2.0177	0.375293	8.14329	18.7	0.031	3.13447	0.586145
	Liver	357.492	21.9	0.031	31.7796	6.95974	408.975	20.2	0.031	44.0825	8.90466	379.439	19.8	0.031	50.5643	10.0117	210.078	18.5	0.031	52.9028	9.78703	164.347	18.6	0.031	51.1675	9.51716	131.179	18.7	0.031	50.4926	9.44212
	K562	28.9028	21.9	0.031	2.56934	0.562685	25.456	20.2	0.031	2.74384	0.554256	31.0833	19.8	0.031	4.14218	0.820151	7.37204	18.5	0.031	1.85647	0.343446	6.65507	18.6	0.031	2.07197	0.385387	2.6936	18.7	0.031	1.0368	0.193882
	Lung	673.023	21.9	0.031	59.8291	13.1026	191.532	20.2	0.031	20.6448	4.17024	141.337	19.8	0.031	18.8346	3.72925	55.4244	18.5	0.031	13.9572	2.58209	43.5416	18.6	0.031	13.5561	2.52144	27.5461	18.7	0.031	10.6029	1.98274
	Raji	12.7346	21.9	0.031	1.13205	0.24792	13.6292	20.2	0.031	1.46905	0.296749	11.1937	19.8	0.031	1.49168	0.295353	4.34298	18.5	0.031	1.09367	0.202329	3.26587	18.6	0.031	1.01679	0.189122	3.21489	18.7	0.031	1.23746	0.231404
	Spleen	266.782	21.9	0.031	23.7158	5.19376	311.15	20.2	0.031	33.5382	6.77471	359.998	19.8	0.031	47.9736	9.49877	246.571	18.5	0.031	62.0928	11.4872	176.143	18.6	0.031	54.8399	10.2002	143.405	18.7	0.031	55.1988	10.3222
89Zr-DFO-labeled hPBMC CAR T-cell
		Day 0 (1hr)				Day 0 (4hr)				Day 1				Day 3				Day 6
Label	Region	Mean (kBq/mL)	Weight(g)	Dose(mCi)	SUV_Mean	Mean (kBq/mL)	Weight(g)	Dose(mCi)	SUV_Mean	Mean (kBq/mL)	Weight(g)	Dose(mCi)	SUV_Mean	Mean (kBq/mL)	Weight(g)	Dose(mCi)	SUV_Mean	Mean (kBq/mL)	Weight(g)	Dose(mCi)	SUV_Mean
#1	Raji	7.28653	17	0.007	0.483082	6.24396	17	0.007	0.424397	5.71773	16.1	0.007	0.439423	2.09667	16.7	0.007	0.255472	2.64756	17.2	0.007	0.627868
	K562	1.83684	17	0.007	0.121779	1.78587	17	0.007	0.121384	2.36471	16.1	0.007	0.181734	1.49316	16.7	0.007	0.181936	1.45698	17.2	0.007	0.345523
	Brain	1.36324	17	0.007	0.0903803	2.01609	17	0.007	0.137032	1.22182	16.1	0.007	0.0939002	0.960356	16.7	0.007	0.117016	3.44511	17.2	0.007	0.817009
	Heart	7.28324	17	0.007	0.482864	10.3008	17	0.007	0.700138	2.17724	16.1	0.007	0.167327	2.40253	16.7	0.007	0.292741	1.37969	17.2	0.007	0.327194
	Lung	90.0136	17	0.007	5.96771	54.2404	17	0.007	3.68668	25.3688	16.1	0.007	1.94966	16.5217	16.7	0.007	2.01312	10.2597	17.2	0.007	2.43309
	Liver	137.189	17	0.007	9.09537	167.353	17	0.007	11.3749	135.566	16.1	0.007	10.4186	84.2252	16.7	0.007	10.2626	27.648	17.2	0.007	6.55674
	Spleen	68.9433	17	0.007	4.5708	116.4	17	0.007	7.91165	76.271	16.1	0.007	5.86162	32.5962	16.7	0.007	3.97174	21.3696	17.2	0.007	5.06779
	Kidney	17.5347	17	0.007	1.16251	10.6576	17	0.007	0.724392	4.77547	16.1	0.007	0.367007	4.40218	16.7	0.007	0.536391	6.95271	17.2	0.007	1.64884
	Bone (femur)	6.09267	17	0.007	0.403931	8.69582	17	0.007	0.591049	11.5391	16.1	0.007	0.886807	1.63951	16.7	0.007	0.199769	7.13689	17.2	0.007	1.69251
#2	Raji	5.55822	17	0.004	0.647633	8.85698	17	0.004	1.05786	4.90538	16.2	0.004	0.663832	1.97827	16.9	0.004	0.426881	0.730133	17.3	0.004	0.304776
	K562	1.30898	17	0.004	0.15252	2.30551	17	0.004	0.275365	1.64773	16.2	0.004	0.222983	0.837022	16.9	0.004	0.180617	0.582133	17.3	0.004	0.242997
	Brain	0.889644	17	0.004	0.10366	0.853467	17	0.004	0.101936	1.08698	16.2	0.004	0.147098	0.822222	16.9	0.004	0.177424	0.494978	17.3	0.004	0.206616
	Heart	8.63333	17	0.004	1.00594	3.44347	17	0.004	0.41128	2.72649	16.2	0.004	0.368969	1.61978	16.9	0.004	0.349525	0.731778	17.3	0.004	0.305463
	Lung	48.2332	17	0.004	5.62004	31.2494	17	0.004	3.73236	17.8274	16.2	0.004	2.41254	10.6396	16.9	0.004	2.29586	3.69671	17.3	0.004	1.5431
	Liver	77.5684	17	0.004	9.03813	80.7208	17	0.004	9.64113	73.7681	16.2	0.004	9.98285	48.6016	16.9	0.004	10.4875	26.5265	17.3	0.004	11.0729
	Spleen	35.2914	17	0.004	4.11209	55.8124	17	0.004	6.66612	47.1314	16.2	0.004	6.37817	16.6368	16.9	0.004	3.58999	8.44916	17.3	0.004	3.52689
	Kidney	3.85787	17	0.004	0.449511	4.33311	17	0.004	0.517538	3.63422	16.2	0.004	0.49181	2.47324	16.9	0.004	0.53369	1.87467	17.3	0.004	0.782534
	Bone (femur)	1.67733	17	0.004	0.19544	3.3004	17	0.004	0.394193	2.84982	16.2	0.004	0.385659	3.52733	16.9	0.004	0.761148	1.66253	17.3	0.004	0.693984
89Zr-DFO
		Day 0 (1hr)				Day 1				Day 4				Day 7
Label	Region	Mean (kBq/mL)	Weight(g)	Dose(mCi)	SUV_Mean	Mean (kBq/mL)	Weight(g)	Dose(mCi)	SUV_Mean	Mean (kBq/mL)	Weight(g)	Dose(mCi)	SUV_Mean	Mean (kBq/mL)	Weight(g)	Dose(mCi)	SUV_Mean
#1-1	Raji	12.1908	17.1	0.021	0.270753	15.8207	17	0.021	0.427944	4.99836	18	0.021	0.218814	0.976974	18.6	0.021	0.0675518
	K562	8.04276	17.1	0.021	0.178627	13.4079	17	0.021	0.362678	3.9523	18	0.021	0.173021	4.28289	18.6	0.021	0.296136
	Brain	3.21875	17.1	0.021	0.0714873	3.0625	17	0.021	0.0828393	2.33388	18	0.021	0.102171	1.56743	18.6	0.021	0.108379
	Heart	17.3947	17.1	0.021	0.386331	20.222	17	0.021	0.546997	3.31908	18	0.021	0.1453	4.90296	18.6	0.021	0.33901
	Lung	184.683	17.1	0.021	4.10174	109.706	17	0.021	2.96749	44.8586	18	0.021	1.96379	16.8914	18.6	0.021	1.16794
	Liver	297.359	17.1	0.021	6.60423	267.663	17	0.021	7.24016	62.7286	18	0.021	2.74609	72.7977	18.6	0.021	5.03352
	Spleen	183.196	17.1	0.021	4.06871	158.921	17	0.021	4.29875	56.4013	18	0.021	2.4691	45.2615	18.6	0.021	3.12956
	Kidney	38.1891	17.1	0.021	0.848168	21.4539	17	0.021	0.58032	13.2352	18	0.021	0.579401	4.22204	18.6	0.021	0.291929
	Bone (Femur)	7.62829	17.1	0.021	0.169422	5.9523	17	0.021	0.161007	11.8799	18	0.021	0.520071	2.75987	18.6	0.021	0.190828
#1-2	Raji	137.482	16.2	0.028	2.17498	45.0576	16.5	0.028	0.887206	10.2977	17.3	0.028	0.324955	4.41118	16.7	0.028	0.205388
	K562	25.4803	16.2	0.028	0.403101	11.7845	16.5	0.028	0.232043	4.59375	17.3	0.028	0.144961	1.6102	16.7	0.028	0.0749718
	Brain	4.49178	16.2	0.028	0.0710604	6.50164	16.5	0.028	0.128021	3.03125	17.3	0.028	0.0956545	2.14638	16.7	0.028	0.0999369
	Heart	38.4046	16.2	0.028	0.607565	9.14309	16.5	0.028	0.180032	5.0477	17.3	0.028	0.159286	3.83717	16.7	0.028	0.178661
	Lung	114.094	16.2	0.028	1.80498	67.3799	16.5	0.028	1.32674	25.7747	17.3	0.028	0.813349	14.8109	16.7	0.028	0.689603
	Liver	487.554	16.2	0.028	7.71317	426.558	16.5	0.028	8.39913	196.4	17.3	0.028	6.19761	107.893	16.7	0.028	5.02357
	Spleen	320.168	16.2	0.028	5.06509	267.61	16.5	0.028	5.26938	60.2122	17.3	0.028	1.90006	38.8109	16.7	0.028	1.80706
	Kidney	50.8553	16.2	0.028	0.804536	21.4523	16.5	0.028	0.422406	9.84704	17.3	0.028	0.310734	7.43586	16.7	0.028	0.346218
	Bone (Femur)	12.7385	16.2	0.028	0.201524	14.7516	16.5	0.028	0.290467	19.4342	17.3	0.028	0.613269	3.17928	16.7	0.028	0.148029

## Sheet: Ex vivo
89Zr-DFO-labeled Jurkat/CAR T-cell
Mouse No.	Organ	CPM (corrected)	Error (%)	Wt (mg)	Dose (μCi)	CPM/Wt	CPM/Wt/dose	%ID/g
1	Brain	2299.73	1.99	487.4	33	4.71836	0.142981	0.015058
	Heart	3173.39	1.72	113.9	33	27.8612	0.844279	0.088915
	Lung	317092	0.18	38.7	33	8193.58	248.29	26.1486
	Liver	548746	0.14	70.8	33	7750.65	234.868	24.7351
	Kidney	18734.9	0.73	255	33	73.4702	2.22637	0.23447
	Spleen	335357	0.17	11.1	33	30212.4	915.527	96.4185
	Stomach	4178.17	1.51	300.6	33	13.8994	0.421195	0.0443581
	Ovary	858.27	3.05	26.8	33	32.025	0.970455	0.102203
	Tumor (Raji)	20628.5	0.69	719.8	33	28.6586	0.868442	0.0914598
	Tumor (K562)	39648.5	0.5	1353.1	33	29.302	0.887938	0.093513
2	Brain	224.72	4.73	465.4	13	0.482853	0.0371426	0.00391166
	Heart	1920.58	2.17	110.5	13	17.3808	1.33699	0.140804
	Lung	65748	0.39	25.2	13	2609.05	200.696	21.1363
	Liver	575555	0.13	170.3	13	3379.65	259.973	27.379
	Kidney	8151.28	1.1	235.2	13	34.6568	2.66591	0.28076
	Spleen	148741	0.26	34.1	13	4361.9	335.531	35.3364
	Stomach	2373.09	1.97	264.7	13	8.96521	0.689631	0.0726284
	Ovary	730.31	3.25	9.2	13	79.3815	6.10627	0.643081
	Tumor (Raji)	7383.41	1.15	626.1	13	11.7927	0.907131	0.0955343
	Tumor (K562)	12274.6	0.9	1319	13	9.30603	0.715848	0.0753894
4	Brain	741.43	3.22	473.1	18	1.56717	0.0870652	0.00916926
	Heart	2123.56	2.06	175.1	18	12.1277	0.673761	0.070957
	Lung	77928.6	0.36	30.7	18	2538.39	141.022	14.8517
	Liver	450705	0.15	84.9	18	5308.66	294.925	31.06
	Kidney	16667.8	0.77	215.4	18	77.3808	4.29893	0.452741
	Spleen	151410	0.26	8.8	18	17205.6	955.868	100.667
	Stomach	2832.25	1.81	240.8	18	11.7618	0.653435	0.0688164
	Ovary	502.15	3.71	20.1	18	24.9826	1.38792	0.146169
	Tumor (Raji)	7490.87	1.14	462.1	18	16.2105	0.900583	0.0948447
	Tumor (K562)	22585.5	0.66	1899.5	18	11.8902	0.660569	0.0695677
5	Brain	572.55	3.56	474.9	31	1.20562	0.038891	0.0040958
	Heart	4356.66	1.49	83.3	31	52.3008	1.68712	0.177679
	Lung	172555	0.24	17.3	31	9974.26	321.75	33.8851
	Liver	769815	0.11	105.2	31	7317.64	236.053	24.8598
	Kidney	17563.6	0.75	250.6	31	70.0862	2.26085	0.238101
	Spleen	349313	0.17	4.9	31	71288.4	2299.62	242.185
	Stomach	9771.94	1.01	491.3	31	19.89	0.641612	0.0675712
	Ovary	1400.7	2.249	29.6	31	47.3209	1.52648	0.160761
	Tumor (Raji)	12257.2	0.9	545.1	31	22.4862	0.725361	0.0763913
	Tumor (K562)	21448.9	0.68	856.1	31	25.0542	0.808201	0.0851155

## Sheet: %ID
Total activity in each organ (Bq) of 89Zr-DFO-labeled Jurkat/CAR T-cell								89Zr-DFO-labeled Jurkat/CAR T-cell (%ID)								Total activity in each organ (Bq) of 89Zr-DFO-labeled hPBMC CAR T-cell							89Zr-DFO-labeled hPBMC CAR T-cell (%ID)							Total activity in each organ (Bq) of 89Zr-DFO (%ID)						89Zr-DFO (%ID)
#1	1 hr	Day 1	Day 2	Day 5	Day 6	Day 7		#1	1 hr	Day 1	Day 2	Day 5	Day 6	Day 7		#1	1 hr	4 hr	Day 1	Day 3	Day 6		#1	1 hr	4 hr	Day 1	Day 3	Day 6		#1-1	1 hr	Day 1	Day 4	Day 7		#1	1 hr	Day 1	Day 4	Day 7
Injected dose (corrected)	1.21025e+06	987605	798823	422720	341917	276559		Total								Total	289825	288175	248206	169120	96971.3		Dose (Bq)	256721	250003	209492	137057	72527.9		Total	770162	628476	332576	175992		Total
Raji	1655.41	1501.45	1856.27	2537.39	2568.56	2655.27		Raji	0.00136782	0.0015203	0.00232375	0.00600253	0.00751222	0.00960108		Raji	125.685	135.015	155.094	193.214	383.424		Raji	0.000489578	0.000540056	0.000740335	0.00140973	0.00528657		Raji	53.3339	290.72	1009.66	491.918		Raji	6.92502e-05	0.00046258	0.00303586	0.00279511
K562	1819.33	1688.48	2232.84	2944.69	3174.8	2931.53		K562	0.00150326	0.00170967	0.00279517	0.00696605	0.00928528	0.0106		K562	168.506	223.807	355.08	476.243	371.289		K562	0.00065638	0.00089522	0.00169496	0.00347477	0.00511926		K562	333.786	988.814	1029.53	2023.39		K562	0.000433397	0.00157335	0.00309562	0.0114971
Brain	497.961	1037.86	1269.69	837.884	676.608	590.777		Brain	0.000411451	0.00105088	0.00158945	0.00198212	0.00197887	0.00213617		Brain	240.903	317.468	272.974	233.907	151.688		Brain	0.000938385	0.00126986	0.00130303	0.00170664	0.00209145		Brain	921.033	500.227	479.176	355.676		Brain	0.00119589	0.000795937	0.0014408	0.00202097
Lung	350267	95278.9	48286	25361	16372.7	11858.5		Lung	0.289416	0.0964748	0.0604464	0.0599946	0.0478851	0.0428785		Lung	32157.1	27974.8	10397.9	5712.19	2800.03		Lung	0.125261	0.111898	0.0496337	0.0416774	0.0386062		Lung	78351.4	46487.7	18165.3	6087.26		Lung	0.101734	0.0739689	0.0546201	0.0345882
Liver	228578	322311	220356	137437	121510	95942		Liver	0.188867	0.326356	0.27585	0.325124	0.355378	0.346913		Liver	106030	99952	107182	65379.8	37339.9		Liver	0.413016	0.399804	0.511629	0.477025	0.514835		Liver	223799	178163	85433.2	47582.8		Liver	0.290587	0.283484	0.256883	0.270368
Spleen	18404.3	17473.4	13870.2	7362.11	8077.94	4201.37		Spleen	0.015207	0.0176927	0.0173633	0.017416	0.0236254	0.0151916		Spleen	3516.09	1455.01	2726.67	460.423	387.928		Spleen	0.0136961	0.00581998	0.0130156	0.00335935	0.00534867		Spleen	3984.49	3416.81	1936.68	671.727		Spleen	0.00517358	0.00543665	0.00582327	0.0038168
Kidney	2414.13	2287.85	3430.23	1637.86	1213.11	1287.7		Kidney	0.00199473	0.00231656	0.0042941	0.00387457	0.00354798	0.00465613		Kidney	2630.14	1806.54	999.959	869	623.34		Kidney	0.0102451	0.00722608	0.00477326	0.00634041	0.00859449		Kidney	7198.64	3703.43	966.829	1086.28		Kidney	0.00934691	0.00589271	0.00290709	0.00617234
#2	1 hr	Day 1	Day 2	Day 5	Day 6	Day 7		#2	1 hr	Day 1	Day 2	Day 5	Day 6	Day 7		#2	1 hr	4 hr	Day 1	Day 3	Day 6		#2	1 hr	4 hr	Day 1	Day 3	Day 6		#1-2	1 hr	Day 1	Day 4	Day 7		#2	1 hr	Day 1	Day 4	Day 7
Injected dose (corrected)	476767	389056	314688	166526	134695	108948		Total								Total	172760	160137	142829	99627.4	63115.7		Dose (Bq)	146698	142859	119710	78318.5	41444.5		Total	1.02688e+06	837968	443435	234656		Total
Raji	797.542	948.66	1234.12	1746.12	1631.51	1715.17		Raji	0.00167281	0.00243836	0.00392173	0.0104856	0.0121127	0.0157431		Raji	240.398	577.938	320.089	353.94	341.827		Raji	0.00163873	0.00404553	0.00267388	0.00451924	0.00824783		Raji	292.15	90.1151	132.581	410.308		Raji	0.000284501	0.00010754	0.000298985	0.00174855
K562	1589.05	983.892	1661.05	2009.89	1265.08	1291.21		K562	0.00333298	0.00252892	0.00527841	0.0120695	0.0093922	0.0118517		K562	56.9718	179.836	98.0484	125.603	168.536		K562	0.000388362	0.00125884	0.000819051	0.00160374	0.00406654		K562	2245.52	1221.23	1238.73	911.087		K562	0.00218673	0.00145737	0.00279349	0.00388264
Brain	200.242	327.848	503.754	354.455	304.327	291.047		Brain	0.00042	0.000842675	0.00160081	0.00212852	0.00225939	0.00267144		Brain	240.676	156.204	271.014	159.771	86.6672		Brain	0.00164063	0.00109342	0.00226393	0.00204002	0.00209116		Brain	1143.55	885.135	649.794	166.301		Brain	0.00111362	0.00105629	0.00146537	0.0007087
Lung	118140	32285.5	17149.6	5667	4664.4	3945.37		Lung	0.247795	0.0829842	0.0544971	0.0340307	0.0346295	0.0362134		Lung	17738	13886.1	6476.09	4426.25	1380.91		Lung	0.120915	0.097202	0.0540983	0.0565161	0.0333196		Lung	53053.4	27196.4	12500.7	7466.65		Lung	0.0516646	0.0324552	0.0281906	0.0318195
Liver	104078	153658	112004	66351.2	49650.9	41975.9		Liver	0.218299	0.394949	0.355922	0.398443	0.368618	0.385285		Liver	45018.3	58158.7	48345.5	35582.7	17328.5		Liver	0.306878	0.407107	0.403856	0.454333	0.418113		Liver	280161	217491	154100	64156.1		Liver	0.272827	0.259546	0.347515	0.273404
Spleen	4747.35	7579.38	4583.15	2952.11	2030.53	1750.33		Spleen	0.00995737	0.0194814	0.0145641	0.0177276	0.015075	0.0160658		Spleen	710.25	1555.77	1443.4	395.144	183.758		Spleen	0.0048416	0.0108903	0.0120575	0.00504534	0.00443384		Spleen	4762.5	4783.54	1911.72	1275.88		Spleen	0.00463782	0.0057085	0.00431116	0.00543724
Kidney	1446.99	2034.19	1202.32	627.088	567.256	503.711		Kidney	0.003035	0.00522853	0.00382069	0.0037657	0.00421142	0.00462343		Kidney	685.367	896.332	776.211	535.308	411.185		Kidney	0.00467197	0.00627426	0.00648411	0.00683501	0.00992134		Kidney	10882.9	3869.38	1794.5	1111.65		Kidney	0.010598	0.00461758	0.00404681	0.00473736
#4	1 hr	Day 1	Day 2	Day 5	Day 6	Day 7		#4	1 hr	Day 1	Day 2	Day 5	Day 6	Day 7
Injected dose (corrected)	660139	538694	435722	230575	186500	150851		Total															Average	1 hr	4 hr	Day 1	Day 3	Day 6								Average	1 hr	Day 1	Day 4	Day 7
Raji	1182.7	1167.49	1384.04	2236.43	2045.29	2102.82		Raji	0.00179159	0.00216726	0.00317642	0.00969936	0.0109667	0.0139397									Raji	0.00106416	0.00229279	0.00170711	0.00296449	0.0067672								Raji	0.000176876	0.00028506	0.00166743	0.00227183
K562	584.47	603.623	1074.35	1437.15	1228.39	1237.26		K562	0.000885374	0.00112053	0.00246568	0.00623291	0.00658655	0.00820189									K562	0.000522371	0.00107703	0.001257	0.00253926	0.0045929								K562	0.00131007	0.00151536	0.00294455	0.00768985
Brain	289.774	590.106	736.987	344.062	343.237	196.771		Brain	0.000438959	0.00109544	0.00169142	0.00149219	0.00184041	0.00130441									Brain	0.00128951	0.00118164	0.00178348	0.00187333	0.00209131								Brain	0.00115476	0.000926112	0.00145308	0.00136484
Lung	138032	44421.9	30752.9	13112.8	8541.89	5711.12		Lung	0.209095	0.0824622	0.0705793	0.0568701	0.0458009	0.0378595									Lung	0.123088	0.10455	0.051866	0.0490967	0.0359629								Lung	0.0766991	0.053212	0.0414053	0.0332039
Liver	205556	208844	161488	84197.4	65750.8	58496.3		Liver	0.311382	0.387687	0.370623	0.365163	0.352551	0.387777									Liver	0.359947	0.403455	0.457743	0.465679	0.466474								Liver	0.281707	0.271515	0.302199	0.271886
Spleen	5721.81	11377.8	5364.65	2550.19	1610.56	1384.24		Spleen	0.00866759	0.0211211	0.0123121	0.0110601	0.00863571	0.00917621									Spleen	0.00926887	0.00835512	0.0125366	0.00420234	0.00489126								Spleen	0.0049057	0.00557258	0.00506722	0.00462702
Kidney	2218.77	1154.3	1397.78	965.741	534.89	608.37		Kidney	0.00336106	0.00214277	0.00320797	0.00418841	0.00286804	0.00403293									Kidney	0.00745856	0.00675017	0.00562868	0.00658771	0.00925792								Kidney	0.00997247	0.00525515	0.00347695	0.00545485
#5	1 hr	Day 1	Day 2	Day 5	Day 6	Day 7		#5	1 hr	Day 1	Day 2	Day 5	Day 6	Day 7									SD	1 hr	4 hr	Day 1	Day 3	Day 6								SD	1 hr	Day 1	Day 4	Day 7
Injected dose (corrected)	1.13691e+06	927750	750410	397101	321195	259798		Total															Raji	0.000812575	0.00247874	0.00136722	0.00219876	0.00209393								Raji	0.000152206	0.000251051	0.00193527	0.000740032
Raji	342.23	519.638	1125.01	1431.02	1474.32	1892.49		Raji	0.000301019	0.000560106	0.00149919	0.00360367	0.0045901	0.00728447									K562	0.000189517	0.00025712	0.000619359	0.00132302	0.000744386								K562	0.0012398	8.20098e-05	0.00021364	0.00538421
K562	2207.42	2376.96	4980.97	2519.35	2785.31	1405.49		K562	0.0019416	0.00256207	0.00663767	0.00634437	0.00867172	0.00540992									Brain	0.00049656	0.000124763	0.000679458	0.000235733	2.04413e-07								Brain	5.81791e-05	0.000184096	1.73703e-05	0.000927918
Brain	224.843	753.343	1209.56	701.717	533.228	590.26		Brain	0.000197768	0.000812011	0.00161187	0.0017671	0.00166014	0.002272									Lung	0.00307299	0.0103917	0.00315694	0.0104925	0.00373825								Lung	0.0354042	0.0293546	0.0186885	0.00195777
Lung	263111	79964.2	61393.4	18456.1	16132.4	10274.8		Lung	0.231427	0.0861916	0.0818131	0.0464771	0.0502263	0.0395492									Liver	0.0750508	0.00516417	0.0762066	0.016046	0.0683927								Liver	0.0125586	0.0169266	0.0640862	0.0021467
Liver	225289	315733	207315	146240	107175	87037.5		Liver	0.19816	0.340322	0.276269	0.368269	0.333677	0.33502									Spleen	0.00626111	0.00358523	0.000677481	0.00119218	0.00064688								Spleen	0.000378835	0.000192221	0.00106922	0.00114583
Spleen	14372.8	23958.6	12689.9	8784.1	6803.53	4338.03		Spleen	0.012642	0.0258244	0.0169107	0.0221206	0.0211819	0.0166977									Kidney	0.00394083	0.000673033	0.00120976	0.000349735	0.00093823								Kidney	0.000884673	0.000901652	0.000805901	0.00101469
Kidney	3335.71	2855.04	2553.94	2028.41	1039.39	1405.81		Kidney	0.00293402	0.00307738	0.00340339	0.00510803	0.00323601	0.00541115
								Average	1 hr	Day 1	Day 2	Day 5	Day 6	Day 7
								Raji	0.00128331	0.00167151	0.00273027	0.00744778	0.00879542	0.0116421
								K562	0.0019158	0.0019803	0.00429423	0.00790321	0.00848394	0.00901588
								Brain	0.000367045	0.000950252	0.00162338	0.00184248	0.0019347	0.002096
								Lung	0.244433	0.0870282	0.066834	0.0493431	0.0446355	0.0391252
								Liver	0.229177	0.362329	0.319666	0.36425	0.352556	0.363749
								Spleen	0.0116185	0.0210299	0.0152876	0.0170811	0.0171295	0.0142828
								Kidney	0.0028312	0.00319131	0.00368154	0.00423418	0.00346586	0.00468091
								SD	1 hr	Day 1	Day 2	Day 5	Day 6	Day 7
								Raji	0.000678748	0.000835049	0.00104872	0.00322302	0.00341809	0.00388381
								K562	0.00103939	0.000695673	0.00200425	0.0027962	0.00130415	0.00284117
								Brain	0.000113435	0.00014363	4.627e-05	0.000276709	0.000252751	0.000574553
								Lung	0.0339248	0.00650998	0.0119917	0.0117302	0.00691125	0.00284883
								Liver	0.0561633	0.0340855	0.050709	0.030094	0.0144034	0.0267705
								Spleen	0.00290929	0.00348952	0.00233238	0.00455259	0.00670782	0.00345996
								Kidney	0.00058667	0.00141749	0.000481743	0.000609511	0.000569453	0.000564811

## Sheet: Relative Alu expression level
	MOUSE NUMBER	CD19 CAR-T Jurkat injected mouse
	#1	Brain	Heart	Lung	Liver	Gut	SI	LI	Spleen	Kidney	Muscle	Ovary	Blood
		0.000595331	0.000379396	0.00210027	0.0125075	0.000286121	0.000233444	6.85472e-05	0.0024082	0.000119141	2.06513e-05	0.00110493	2.95161e-05
		0.000649913	0.000387495	0.00215014	0.0127081	0.000322017	0.00025648	6.7599e-05	0.00241907	0.000120907	2.23997e-05	0.00116478	3.255e-05
	AVG	0.000622622	0.000383445	0.0021252	0.0126078	0.000304069	0.000244962	6.80731e-05	0.00241363	0.000120024	2.15255e-05	0.00113486	3.10331e-05
	/blood	20.0632	12.356	68.4819	406.271	9.79822	7.89357	2.19357	77.7762	3.86761	0.693632	36.5693	1
	#2	Brain	Heart	Lung	Liver	Gut	SI	LI	Spleen	Kidney	Muscle	Ovary	Blood
		0.00034663		0.000290083	0.000593689	0.00086536	0.000443617	0.00272934	0.00216333	0.000509128	0.000469094	0.000736456	3.34598e-05
		0.000337654		0.000286085	0.000586326	0.000847657	0.00045442	0.00275943	0.00209711	0.000509833	0.0004569	0.000769672	3.45093e-05
	AVG	0.000342142		0.000288084	0.000590007	0.000856509	0.000449018	0.00274439	0.00213022	0.000509481	0.000462997	0.000753064	3.39845e-05
	/blood	10.0676		8.47692	17.3611	25.2029	13.2124	80.754	62.682	14.9915	13.6238	22.159	1
	#3	Brain	Heart	Lung	Liver	Gut	SI	LI	Spleen	Kidney	Muscle	Ovary	Blood
		0.00142004	0.00058844	0.00153099	0.00648397				0.00133044	0.000286203			3.66685e-05
		0.00140751	0.000600489	0.00164123	0.00653553				0.00129748	0.000307409			3.73426e-05
	AVG	0.00141378	0.000594465	0.00158611	0.00650975				0.00131396	0.000296806			3.70055e-05
	/blood	38.2045	16.0642	42.8614	175.913	0	0	0	35.5072	8.02058	0	0	1
	#4	Brain	Heart	Lung	Liver	Gut	SI	LI	Spleen	Kidney	Muscle	Ovary	Blood
		0.000718031	0.00413609	0.00760529	0.0117586				0.00106511	0.000250778			3.9775e-05
		0.000730625	0.00415217	0.00764976	0.0119121				0.00103301	0.000252558			4.01493e-05
	AVG	0.000724328	0.00414413	0.00762753	0.0118354				0.00104906	0.000251668			3.99621e-05
	/blood	18.1254	103.701	190.869	296.164	0	0	0	26.2513	6.29766	0	0	1
	#6	Brain	Heart	Lung	Liver	Gut	SI	LI	Spleen	Kidney	Muscle	Ovary	Blood
		0.00178659	0.000646509	0.00462203	0.00783728				0.000352155	0.000728466			7.02337e-05
		0.00180548	0.000669528	0.00471083	0.00770068				0.000341811	0.000719294			6.7991e-05
	AVG	0.00179604	0.000658018	0.00466643	0.00776898				0.000346983	0.00072388			6.91124e-05
	/blood	25.9872	9.52099	67.5195	112.411	0	0	0	5.02057	10.474	0	0	1
	AVG	22.4896	35.4107	75.6417	201.624				41.4474	8.73027			1
	stdev	10.4694	45.6059	68.8843	152.8				28.9992	4.25178			0
		Blood	Brain	Heart	Lung	Liver	Spleen	Kidney
	AVG	1	22.4896	35.4107	75.6417	201.624	41.4474	8.73027
	stdev	0	10.4694	45.6059	68.8843	152.8	28.9992	4.25178
